# Supplementary material for: A Multi-season Investigation of Microbial Extracellular Enzyme Activities in Two Temperate Coastal North Carolina Rivers: Evidence of Spatial but Not Seasonal Patterns
Source: Front Microbiol. 2017 Dec 22;8:2589. doi: 10.3389/fmicb.2017.02589 (PMC5743733; doi:10.3389/fmicb.2017.02589)
Supplement: Supplementary Table 1 — Temperature, salinity, dissolved oxygen, and pH at the date and time of sampling for all stations and sites. [file Table1.XLSX]

## Sheet: Sheet1
Location	Sampling date	Temp (C)	Conductivity (mS cm-1)	DO (mg L-1)	pH
Tar River
T1	2010-12-14 11:47:54	5.13	0.099	13.39	10.38
T1	2011-01-13 12:32:41	0.6	0.096	13.33	7.39
T1	2011-02-16 12:05:46	5.39	0.094	11.33	7.34
T1	2011-03-14 16:57:08	12.02	0.08	8.82	7.23
T1	2011-04-12 10:46:39	17.72	0.08	7.15	7.3
T1	2011-06-20	n.d	n.d	n.d	n.d
T1	2011-09-12 12:15:27	22.86	0.054	5.57	7.12
T1	2011-11-14 12:07:05	9.28	0.077	7.68	7.56
T1	2012-01-17 11:48:21	4.42	0.087	12.78	8
T1	2012-02-27 11:31:05	8.01	0.075	10.79	7.94
T1	2012-06-04 10:51:00	20.75	0.094	4.49	7.61
T2	2010-12-14 13:24:34	0.94	0.1	13.43	7.57
T2	2011-01-13 13:22:55	0.65	0.119	13.95	7.5
T2	2011-02-16 13:26:27	5.78	0.107	11.73	7.25
T2	2011-04-12 11:41:49	17.95	0.099	7.23	7.31
T2	2011-06-20 11:51:48	25.43	0.128	5.83	7.48
T2	2011-09-12 13:04:10	23.85	0.084	5.55	7.28
T2	2011-10-17 10:32:27	16.13	0.11	6.7	7.53
T2	2011-11-14 12:46:15	9.73	0.094	10.27	7.76
T2	2012-01-17 12:27:07	4.2	0.098	13.33	7.86
T2	2012-02-27 12:13:57	7.73	0.091	11.25	7.85
T2	2012-06-04 11:32:00	21.36	0.1	7.25	7.72
T5	2010-11-18 14:29:32	13.31	0	9.17	6.94
T5	2011-01-18 13:20:22	3.96	0.131	12.72	8.46
T5	2011-02-14	7.49	0.114	11.73	7.14
T5	2011-04-19 11:47:10	18.22	0.107	6.66	6.99
T5	2011-06-22 12:17:21	28.83	0.167	5.5	7.24
T5	2011-08-29 14:23:27	24.03	0.056	3.14	6.45
T5	2011-09-14 10:35:38	25.17	0.121	3.72	7.08
T5	2011-10-24 10:58:37	16.02	0.125	8.49	7.45
T5	2011-11-15 12:29:29	13.1	0.112	9.54	7.73
T5	2012-01-18 12:46:51	7.99	0.102	11.66	7.99
T5	2012-02-29 10:42:32	10.92	0.102	10.64	7.6
T5	2012-06-07 11:43:23	21.84	0.092	7.05	7.68
T6	2010-11-18 16:33:46	13.9	0.046	10.61	6.71
T6	2011-01-18 14:31:52	3.88	0.071	12.88	7.4
T6	2011-03-16 12:45:58	12.57	0.111	8	6.83
T6	2011-04-19 13:06:21	18.85	0.116	5.73	6.87
T6	2011-06-22 13:30:30	28.73	4.011	7.1	7.74
T6	2011-08-29 17:58:34	24.69	0.166	2.11	6.63
T6	2011-09-14 13:20:20	27.03	0.162	2.1	6.96
T6	2011-10-24 11:58:03	18.49	1.349	6.95	7.38
T6	2011-11-15 13:17:12	14.02	0.135	8.47	7.54
T6	2012-01-18 13:52:34	8.02	0.171	11.32	7.7
T6	2012-02-29 11:42:04	11.73	0.908	9.42	7.47
T6	2012-06-07 13:11:14	23.25	0.115	5.51	7.45
Neuse River
N1	2010-12-01 16:44:18	13.62	0.096	10.1	7.5
N1	2011-01-13 11:38:32	3.85	0.097	13.66	7.27
N1	2011-02-16 11:02:15	6.82	0.099	12.37	7.51
N1	2011-03-14 10:28:41	11.87	0.102	10.09	7.45
N1	2011-04-12 09:32:24	14.22	0.106	9.09	7.65
N1	2011-06-20 09:54:58	26.9	0.14	7.42	7.46
N1	2011-09-12 11:23:28	27.51	0.135	6.87	7.65
N1	2011-10-17 08:52:55	20.28	0.136	8.35	7.66
N1	2011-11-14 11:12:58	14.11	0.133	10.26	7.84
N1	2012-01-17 10:45:31	8.41	0.13	12.28	7.8
N1	2012-02-27 10:30:12	10.03	0.132	11.74	7.93
N1	2012-06-04 09:51:13	24.4	0.131	7.53	7.84
N2	2010-12-01 15:13:06	15.64	0.274	9.77	7.57
N2	2010-12-14 19:10:39	4.51	0.228	13.41	7.67
N2	2011-01-13 18:56:19	4.79	0.42	14.08	7.91
N2	2011-02-16 19:49:17	9.81	0.252	12.24	7.63
N2	2011-03-14 11:57:00	12.99	0.228	8.46	7.35
N2	2011-04-12 16:45:47	18.2	0.177	6.97	7.33
N2	2011-06-20	28.7	0.27	7.54	7.87
N2	2011-09-12 17:52:13	27.63	0.257	6.07	7.86
N2	2011-10-17 16:05:56	20	0.334	9.76	8.23
N2	2011-11-14 17:05:31	15.4	0.264	10.53	8.03
N2	2012-01-17 16:24:02	9.27	0.279	13.3	8.07
N2	2012-02-27 16:11:06	10.45	0.236	10.92	7.8
N2	2012-06-04 16:02:19	24.14	0.195	7.18	7.89
N6	2010-11-30 15:47:18	11.4	0.186	9.91	7.33
N6	2011-02-14 13:57:52	7.12	0.128	11.28	6.96
N6	2011-04-19 16:31:10	19.95	0.12	6.34	7.01
N6	2011-06-22 17:53:53	29.77	0.196	6.99	7.92
N6	2011-10-24 14:57:38	17.5	0.211	8.51	7.92
N6	2011-11-15 16:09:05	15.17	0.15	9	7.69
N6	2012-02-29 13:04:46	12.45	0.13	10.07	7.63
N6	2012-06-07 16:40:35	23.2	0.122	6.1	7.36
N7	2010-11-30 13:59:53	13.15	0.097	10.26	7.58
N7	2011-01-18 16:49:48	4.05	22.855	13.69	8.25
N7	2011-03-16 17:50:01	14.95	0.361	7.72	7.1
N7	2011-06-22 15:22:11	28.52	12.708	7.83	8.1
N7	2011-09-14 14:37:00	29.63	2.197	1.67	7.08
N7	2011-10-24 13:25:08	19.35	9.804	7.27	7.78
N7	2011-11-15 14:48:41	16	2.333	9.82	7.81
N7	2012-01-18 15:15:54	10.33	6.617	11.04	8.11
N7	2012-02-29 12:25:12	12.47	0.426	9.64	7.66
N7	2012-06-07 14:55:09	22.98	2.64	4.55	7.24
