# Supplementary material for: A Multi-season Investigation of Microbial Extracellular Enzyme Activities in Two Temperate Coastal North Carolina Rivers: Evidence of Spatial but Not Seasonal Patterns
Source: Front Microbiol. 2017 Dec 22;8:2589. doi: 10.3389/fmicb.2017.02589 (PMC5743733; doi:10.3389/fmicb.2017.02589)
Supplement: Supplementary Table 2 — Leucine incorporation, cell counts, leucine incorporation per cell, and DOC concentration for all stations and sites. [file Table2.XLSX]

## Sheet: Sheet1
River and Station	Sampling date (month/year)	Leucine incorp (ug C L-1)	leu incorp, s.d.	cell_cts x 10^9 L-1	cell cts, range	leu incorp per cell (fg cell-1 h-1)	DOC (uM)
N1	Jun_12	2.10444	0.996611	0.57	0.06	3719.26	455.482
N1	Feb_12	0.306124	0.050439	1.09	0.15	280.324	492.647
N1	Jan_12	0.032892	0.00314059	0.6	0.31	55.014	721.138
N1	Nov_11	0.404893	0.161364	0.81	0.06	502.753	800.301
N1	Oct_11	0.860729	0.0723056	1.46	0.11	590.376	629.641
N1	Sep_11	2.23843	0.672033	3.16		707.282	496.813
N1	Jun_11	2.18483	0.796273	4.75	0.75	460.232	479.647
N1	Apr_11	7.57058	0.502491	5	1.08	1512.98	357.986
N1	Mar_11	5.75311	0.456263	3.97	0.62	1449.08	444.149
N1	Feb_11	2.42784	1.12368	2.95	0.1	823.576	591.143
N1	Jan_11	0.0833275	0.0131337	1.2	0.04	69.1942	516.479
N1	Dec_10	n.s.		1.36	0.33		520.313
N1	Nov_10	n.s.		2.02	0.69		491.98
N2	Jun_12	n.s.		0.63	0.14		776.969
N2	Feb_12	n.s.		0.77	0.01		355.486
N2	Jan_12	n.s.		0.79	0.16		537.978
N2	Oct_11	n.s.		2.96	0.5		478.981
N2	Sep_11	n.s.		2.31	1.07		420.483
N2	Jun_11	n.s.		4.76	0.17		475.814
N2	Apr_11	n.s.		4.69	0.51		448.315
N2	Mar_11	n.s.		4.25	1.48		420.483
N2	Feb_11	n.s.		4.87	0.48		394.151
N2	Jan_11	n.s.		0.85	0.08		365.485
N2	Dec_10	n.s.		0.88	0.31		472.981
N2	Nov_10	n.s.		1.28	0.04		397.484
N6	Jun_12	n.s.		0.8	0.12		865.965
N6	Feb_12	n.s.		0.91	0.44		783.635
N6	Nov_11	n.s.		0.79	0		618.309
N6	Oct_11	n.s.		2.17	0.56		744.137
N6	Jun_11	n.s.		1.65	0.17		430.816
N6	Apr_11	1.16904	0.193489	2.51	0.11	465.685	500.813
N6	Feb_11	n.s.		4.92	0.88		500.813
N6	Nov_10	n.s.		1.21	0.3		456.982
N7	Jun_12	8.47559	0.416746	0.71	0.1	11919.8	1696.93
N7	Feb_12	0.890364	0.0465927	0.63	0.01	1419.77	1194.45
N7	Jan_12	2.33344	0.707764	1.34	0.24	1744.99	1287.28
N7	Nov_11	5.62356	1.39371	1.42	0.44	3949.18	1381.78
N7	Oct_11	8.44413	7.35436	2.08	0.6	2950.5	1160.29
N7	Sep_11	12.6449		0.35		24332.1	1861.76
N7	Jun_11	6.163	2.99952	2.74	0.11	2245.8	1619.27
N7	Apr_11	n.s.
N7	Mar_11	5.9909	0.221313	6.61	0.88	906.505	1280.12
N7	Feb_11	5.63393	1.30251	3.28	0.48	1719.7	1433.44
N7	Jan_11	2.20443	0.0754992	3.79	0.71	581.78	1295.28
N7	Nov_10	n.s.		1.06	0.17		1395.61
T1	Jun_12	5.41106	0.421704	0.98	0.24	5496.09	767.969
T1	Feb_12	0.329	0.106085	1.22	0.26	269.127	849.466
T1	Jan_12	0.259879	0.075431	1.37	0.41	189.792	841.133
T1	Nov_11	5.85734	0.154525	1.17	0.27	4992.89	375.568
T1	Sep_11	3.73238	0.710704	1.36	0.27	2740.89	906.964
T1	Jun_11	4.74566	0.939785	3.52	0.82	1349.87	514.646
T1	Apr_11	7.59617	0.603313	4.99	1.27	1520.96	594.81
T1	Mar_11	3.37349	0.430189	9.76	5.5	345.697	208.058
T1	Feb_11	1.03156	0.65298	7.7	0.23	133.888	451.815
T1	Jan_11	0.0633383	0.0156026	1.83	0.15	34.5851	616.475
T1	Nov_10	n.s.		3.01	1.91		964.795
T2	Jun_12	n.s.		0.45	0.06		624.808
T2	Feb_12	n.s.		0.77	0.02		974.294
T2	Jan_12	n.s.		1.4	0.24		517.146
T2	Nov_11	n.s.		0.78	0.1		619.809
T2	Oct_11	7.02798	1.03588	1.74	0.14		567.144
T2	Sep_11	n.s.		2.49	0.66	4037.11	858.632
T2	Jun_11	n.s.		4.37	2.1		396.817
T2	Apr_11	n.s.		2.97	0.38		528.479
T2	Feb_11	n.s.		3.61	0.35		263.039
T2	Jan_11	0.0178789	0.00637532	0.74	0.16		304.788
T2	Dec_10	n.s.		4.28	0.28		460.815
T2	Nov_10	n.s.		1.08	0.01		332.737
T5	Jun_12	n.s.		0.99	0.22		1083.62
T5	Feb_12	n.s.		1.39	0.16		695.306
T5	Jan_12	n.s.		1.98	0.26		530.312
T5	Nov_11	n.s.		1.33	0.01		1044.96
T5	Oct_11	n.s.		1.88	0.44		964.128
T5	Sep_11	n.s.		1.47	0.18		1497.44
T5	Aug_11	n.s.
T5	Jun_11	n.s.		2.37	0.61		493.147
T5	Apr_11	n.s.		4.59	0.29		891.464
T5	Feb_11	n.s.		5.98	0.53		631.641
T5	Jan_11	n.s.		1.33	0.16		500.147
T5	Nov_10	n.s.		3.07	1.09		520.646
T6	Jun_12	3.60978	0.57411	1.05	0.02	3442.3	1070.79
T6	Feb_12	0.065	0.003	0.7	0.08	94.0548	923.463
T6	Jan_12	1.40687	0.47547	1.09	0.82	1290.53	775.636
T6	Nov_11	6.52434	0.260516	1.07	0.04	6079.48	n.s.
T6	Oct_11	6.68457	1.64075	1.32	0.16	5063.11	938.796
T6	Sep_11	4.33735	0.238011	0.67	0.18	6450.7	1707.77
T6	Aug_11	n.s.
T6	Jun_11	5.30715	2.4112	1.12	0.26	4741.14	729.637
T6	Apr_11	4.30965	0.152	2.27	1.94	1897.83	914.297
T6	Mar_11	3.48408	0.899706	4.39	1.18	793.159	914.297
T6	Feb_11	2.15804	0.807436	4.48	0.96	482.173	717.138
T6	Jan_11	0.542542	0.120774	5.6	0.92	96.887	645.474
T6	Nov_10	n.s.		3.12	2.15		891.964
