# Supplementary material for: A Multi-season Investigation of Microbial Extracellular Enzyme Activities in Two Temperate Coastal North Carolina Rivers: Evidence of Spatial but Not Seasonal Patterns
Source: Front Microbiol. 2017 Dec 22;8:2589. doi: 10.3389/fmicb.2017.02589 (PMC5743733; doi:10.3389/fmicb.2017.02589)
Supplement: Supplementary Table 3 — Polysaccharide hydrolase activities (nmol monomer L−1 h−1) for all stations and sites. Ara, arabinogalactan; cho, chondroitin sulfate; fu, fucoidan; lam, laminarin; pul, pullulan; xyl, xylan. [file Table3.XLSX]

## Sheet: Sheet1
Station	Date	ARA	CHO	FU	LAM	PUL	XYL	summed rates nmol monomer L-1 h-1	avg of summed rates	chon + xyl as fraction of summed rate
N1	Jun_12	7.2664	26.1896	3.48783	3.31235	5.63522	13.6361	59.5276	65.351	0.602085
N1	Jun_12	8.1742	25.3717	4.12491	16.1764	3.83099	13.4963	71.1744
N1	Feb_12	0.316822	0.712114	1.10708	0.165985	0.255388	1.91119	4.46858	6.2359	0.413678
N1	Feb_12	0.886381	0.321883	1.51164	1.23222	1.83697	2.21413	8.00323
N1	Jan_12	0	0.734824	0.497563	0.306102	0.0101279	0.623146	2.17176	3.49309	0.449266
N1	Jan_12	0.145866	0.704769	2.76523	0.121979	0.000656501	1.07591	4.81441
N1	Nov_11	2.39183	9.47504	5.36291	0.668919	0.057454	5.29186	23.248	34.3312	0.799758
N1	Nov_11	1.32515	25.5254	3.20076	0.233985	0.508068	14.6211	45.4144
N1	Oct_11	7.92096	16.2335	0.320235	3.78289	3.58159	14.7366	46.5758	49.0018	0.603138
N1	Oct_11	11.33	15.8166	0	8.96343	2.99479	12.323	51.4278
N1	Sep_11	4.96271	14.1475	0.380528	1.98028	0.962125	20.6924	43.1255	43.3643	0.814374
N1	Sep_11	3.56882	20.7209	0	1.62252	2.62212	15.0687	43.603
N1	Jun_11	4.3188	21.1419	1.27908	1.8784	1.7474	7.95955	38.3252	28.5193	0.720695
N1	Jun_11	1.65662	4.17965	0.186833	0.947899	3.91614	7.82636	18.7135
N1	Apr_11	1.51446	27.779	2.35017	0.428172	0.0306544	18.2851	50.3876	49.4712	0.879487
N1	Apr_11	1.87105	24.6473	2.38459	1.95277	1.39194	16.3073	48.5549
N1	Mar_11	0.44645	2.36306	0.226593	1.93366	2.63265	3.48703	11.0894	12.1727	0.484082
N1	Mar_11	1.15906	2.55104	1.43396	2.21767	2.51016	3.38399	13.2559
N1	Feb_11	1.78955	0.359623	0	0.178314	0.443148	2.24328	5.01392	6.32738	0.585953
N1	Feb_11	0.936226	0.423984	0.168492	0.366469	1.35748	4.3882	7.64085
N1	Jan_11	0	0.964721	0	0.872621	0	2.92636	4.7637	3.16182	0.825025
N1	Jan_11	0	0.376785	0	0.233859	0	0.949303	1.55995
N1	Dec_10	4.62425	0	0.113916	0.180757	1.13413	0.244962	6.29801	4.79876	0.032517
N1	Dec_10	1.08329	0.0453518	2.13965	0.00945374	0	0.0217686	3.29951
N1	Nov_10	1.32143	19.5197	4.13608	23.5891	4.4615	4.5752	57.603	53.0633	0.300676
N1	Nov_10	1.9846	7.81488	0	34.8093	3.91493	0	48.5237
N7	Jun_12	5.88539	20.4297	0.514428	7.63125	1.79012	28.0018	64.2527	63.958	0.773414
N7	Jun_12	2.0207	22.2175	1.45813	9.23159	0.452328	28.283	63.6633
N7	Feb_12	2.20557		0	1.36529	1.56625	4.72553	9.86264	15.3632	0.709866
N7	Feb_12	2.95387	9.86372	0	0.274128	0.549652	7.2223	20.8637
N7	Jan_12	0	1.4893	0	0.803518	0.0447011	2.54875	4.88627	6.21549	0.791703
N7	Jan_12	0	2.86575	0	1.38729	0.353834	2.93784	7.5447
N7	Nov_11	1.12118	22.7926	2.16653	4.0656	0.817987	11.277	42.2409	44.7533	0.813918
N7	Nov_11	0.00950022	29.9788	0.711904	6.68937	1.07352	8.80254	47.2657
N7	Oct_11	10.8417	18.5483	5.11254	5.23592	2.77408	21.8274	64.34	70.7403	0.619796
N7	Oct_11	12.0707	21.841	7.71399	7.56891	2.47368	25.4724	77.1406
N7	Sep_11	2.96426	6.06179	0	7.6147	1.78354	30.1694	48.5937	64.5458	0.656757
N7	Sep_11	11.2853	19.5418	0.433446	18.2176	2.01097	29.0089	80.498
N7	Jun_11	1.91142	2.51984	0	0.926463	1.30877	3.34687	10.0134	9.557	0.619989
N7	Jun_11	1.9002	2.28092		0.493708	0.722966	3.70284	9.10064
N7	Apr_11	3.4306	15.5864	0.690607	4.15134	0.640841	26.0313	50.5311	54.1795	0.812609
N7	Apr_11	2.73595	20.2997	0.488413	4.04603	4.12176	26.136	57.8279
N7	Mar_11	0	5.07948	0.501666	1.55194	1.03467	1.40617	9.57392	13.1196	0.633019
N7	Mar_11	1.03214	6.89551	0.339378	1.48324	3.68624	3.22868	16.6652
N7	Feb_11	3.61945	2.63273	0	0.545676	1.50457	1.73417	10.0366	11.1445	0.653645
N7	Feb_11	0	8.39396	0	1.02358	1.02666	1.80828	12.2525
N7	Jan_11	0	0.653261	0.0231287	1.43335	1.80892	0.883569	4.80223	7.60583	0.162354
N7	Jan_11	0	0.885744	4.50522	2.12015	2.85121	0.047099	10.4094
N7	Nov_10	8.03435	25.458	2.70965	20.2028	2.34979	27.7494	86.504	86.9132	0.626114
N7	Nov_10	7.31229	28.0247	2.25647	19.369	2.75693	27.603	87.3225
T1	Jun_12	5.18933	24.3814	1.4965	12.3443	3.48251		46.8941	49.4664	0.500849
T1	Jun_12	6.94207	25.169	0	15.6826	4.24507		52.0388
T1	Feb_12	1.65772	4.82628	0	1.66317	0	1.3877	9.53487	7.11466	0.703464
T1	Feb_12	0.188973	2.99211	0	0.709647	0	0.803716	4.69444
T1	Jan_12	0.561117	4.04487	0.00149549	1.36624	0	2.36532	8.33904	10.5714	0.699177
T1	Jan_12	0.231179	6.15635	0.00204846	4.19817	0	2.21609	12.8038
T1	Nov_11	3.20806	3.44363	0.00149549	8.31578	0.374133	30.247	45.5901	56.1828	0.707271
T1	Nov_11	3.54682	16.5292	0.00204846	17.4444		29.253	66.7755
T1	Sep_11	8.16474	23.8657	0.04316	15.1394	8.46578	22.8934	78.5722	81.4054	0.635858
T1	Sep_11	12.0674	22.7961	0.217985	15.1878		33.9694	84.2386
T1	Jun_11	5.76192	25.6653		5.38508	1.1601	28.3231	66.2956	69.0072	0.803502
T1	Jun_11	6.04273	28.8219		5.15892	3.61085	28.0844	71.7187
T1	Apr_11	0	0	0.00149549	0.72357	0	5.6018	6.32686	3.28623	0.852314
T1	Apr_11	0	0	0.00204846	0.243543	0	0	0.245591
T1	Mar_11	0.801247	14.795	0.277168	1.31063	0.969414	11.3529	29.5063	34.0543	0.892157
T1	Mar_11	0.838949	21.6227	0.252266	1.60869	1.28665	12.993	38.6022
T1	Feb_11	2.18803	1.91456	0	0.592014	1.09342	0.965758	6.75379	7.41821	0.456211
T1	Feb_11	0.806507	2.41465	0	1.28334	2.10456	1.47358	8.08264
T1	Jan_11	0.00149549	0.655888	0.00149549	1.2902	0.00149549	1.08099	3.03156	4.13783	0.419928
T1	Jan_11	0.00204846	1.0578	0.00204846	3.49965	0.00204846	0.680509	5.2441
T1	Nov_10	0	11.5934	0	9.79436	2.97164	0	24.3594	34.8642	0.521821
T1	Nov_10	1.2962	24.5992	1.03146	14.7335	3.51553	0.193102	45.369
T6	Jun_12	2.01061	21.357	4.54073	10.2142	0	23.4043	61.5269	64.6709	0.68663
T6	Jun_12	1.7504	23.5394	14.6367	7.37909	0	20.5093	67.8149
T6	Feb_12	2.59027	5.89694	0	4.95204	1.61296	13.2693	28.3215	43.3298	0.778658
T6	Feb_12	3.24305	21.3823	0	4.51176	2.27132	26.9296	58.338
T6	Jan_12	0.0433084	1.08026	0	0.684769	1.22111	0.879209	3.90866	4.39665	0.652717
T6	Jan_12	0.356874	1.28003	0	0.747697	0	2.50004	4.88464
T6	Nov_11	4.31192	10.2698	0	2.43203	3.38497	8.66974	29.0685	32.5115	0.784059
T6	Nov_11	0.367619	22.8701	0	1.69581	1.84883	9.17228	35.9546
T6	Oct_11	4.27202	26.5231	0	7.67245	4.36814	25.0686	67.9043	71.1511	0.733526
T6	Oct_11	11.3372	25.9516	0	9.12517	1.14488	26.8392	74.398
T6	Sep_11	3.64251	6.40225	0	14.64	0.941456	9.71	35.3362	51.7987	0.505337
T6	Sep_11	12.7012	20.0882	0	14.277	5.04361	16.1511	68.2611
T6	Jun_11	2.20969	3.32811	1.08019	0.904478	2.44123	4.60664	14.5703	13.8803	0.537192
T6	Jun_11	2.17599	2.63669	1.48284	1.15576	1.39761	4.34127	13.1902
T6	Apr_11	4.1925	14.9508	0.00149549	13.2535	0.135826	26.9819	59.5161	51.3488	0.612376
T6	Apr_11	4.44716	20.9568	0.00204846	14.0712	3.70436		43.1816
T6	Mar_11	1.15789	7.1796	0	0.474099	0.67046	3.94697	13.429	16.0092	0.836348
T6	Mar_11	0.738968	11.9429	0	0.51109	1.68736	3.70893	18.5893
T6	Feb_11	0	3.25546	0.00149549	1.08208	1.13214	3.04514	8.51632	10.9725	0.6646
T6	Feb_11	0	4.74408	0.00204846	3.27173	1.87088	3.53997	13.4287
T6	Jan_11	0	0.652732	0	2.22698	2.99388	1.95124	7.82483	4.87861	0.464924
T6	Jan_11	0	0.55569	0	0	0	1.3767	1.93239
T6	Nov_10	0.282296	0	1.17682	0	1.81391	2.62407	5.89709	11.379	0.158313
T6	Nov_10	0	0	0.825888	12.9806	2.0756	0.978816	16.8609
