# Supplementary material for: A Multi-season Investigation of Microbial Extracellular Enzyme Activities in Two Temperate Coastal North Carolina Rivers: Evidence of Spatial but Not Seasonal Patterns
Source: Front Microbiol. 2017 Dec 22;8:2589. doi: 10.3389/fmicb.2017.02589 (PMC5743733; doi:10.3389/fmicb.2017.02589)
Supplement: Supplementary Table 4 — Gage height and discharge on the date of sampling for each station and date. [file Table4.CSV]

station	date	month	year	gage	disch
N1	Jun_12	June	2012	1.27	112
N1	Feb_12	Feb	2012	1.03	72
N1	Jan_12	Jan	2012	0.95	69
N1	Nov_11	Nov	2011	1.14	105
N1	Oct_11	Oct	2011	1.22	125
N1	Sep_11	Sept	2011	1.32	157
N1	Jun_11	June	2011	1.39	157
N1	Apr_11	April	2011	1.67	304
N1	Mar_11	Mar	2011	0.94	67
N1	Feb_11	Feb	2011	1.14	105
N1	Jan_11	Jan	2011	0.93	66
N1	Dec_10	Dec	2010	0.95	69
N1	Nov_10	Nov	2010	0.96	71
N2	Jun_12	June	2012	1.85	470
N2	Jan_12	Jan	2012	1.42	283
N2	Oct_11	Oct	2011	1.27	224
N2	Sep_11	Sept	2011	1.58	342
N2	Jun_11	June	2011	1.59
N2	Apr_11	April	2011	2.5	792
N2	Mar_11	Mar	2011	1.81	308
N2	Feb_11	Feb	2011	1.51	191
N2	Jan_11	Jan	2011	1.78	296
N2	Dec_10	Dec	2010	2.09	456
N2	Nov_10	Nov	2010	1.69	283
N5	Jun_12	June	2012	1.85	1570
N5	Feb_12	Feb	2012	8.9	729
N5	Jan_12	Jan	2012	7.81	525
N5	Oct_11	Oct	2011	5.68	222
N5	Jun_11	June	2011	3.4	72
N5	Apr_11	April	2011	8.4	672
N5	Mar_11	Mar	2011	8.6	711
N5	Feb_11	Feb	2011	7.96	589
N5	Nov_10	Nov	2010	5.69	244
N6	Jun_12	June	2012	6.84	3260
N6	Feb_12	Feb	2012	5.8	3080
N6	Nov_11	Nov	2011	1.14	105
N6	Oct_11	Oct	2011	3.84	1400
N6	Jun_11	June	2011	2.24	556
N6	Apr_11	April	2011	6.41	3530
N6	Feb_11	Feb	2011	6.76	3370
N6	Nov_10	Nov	2010	2.99	951
T1	Jun_12	June	2012	1.47	8.9
T1	Feb_12	Feb	2012	2.68	82
T1	Jan_12	Jan	2012	1.85	23
T1	Nov_11	Nov	2011	1.44	8.7
T1	Sep_11	Sept	2011	1.6	14
T1	Jun_11	June	2011	1.27	2.3
T1	Apr_11	April	2011	2.71	103
T1	Mar_11	Mar	2011	2.61	72
T1	Feb_11	Feb	2011	1.64	15
T1	Jan_11	Jan	2011	1.54	10
T1	Nov_10	Nov	2010	1.44	9.2
T2	Jun_12	June	2012	4.77	113
T2	Feb_12	Feb	2012	5.97	285
T2	Jan_12	Jan	2012	4.65	101
T2	Nov_11	Nov	2011	4.22	63
T2	Oct_11	Oct	2011	3.97	21
T2	Sep_11	Sept	2011	4.11	29
T2	Jun_11	June	2011	3.55	18
T2	Apr_11	April	2011	6.03	283
T2	Feb_11	Feb	2011	4.55	80
T2	Jan_11	Jan	2011	4.48	66
T2	Dec_10	Dec	2010	4.66	74
T2	Nov_10	Nov	2010	4.43	52
T4	Jun_12	June	2012	5.73	1680
T4	Feb_12	Feb	2012	5.77	1690
T4	Jan_12	Jan	2012	4.87	1227
T4	Sep_11	Sept	2011	5.25	1440
T4	Aug_11	Aug	2011	18.31	9190
T4	Jun_11	June	2011	1.48	134
T4	Apr_11	April	2011		1800
T4	Feb_11	Feb	2011	4.03	841
T4	Jan_11	Jan	2011	3.65	687
T4	Dec_10	Dec	2010	3.28	549
T4	Nov_10	Nov	2010	3.29	596
T5	Jun_12	June	2012	5.99	2090
T5	Feb_12	Feb	2012	5.31	2250
T5	Jan_12	Jan	2012	4.7	1610
T5	Nov_11	Nov	2011	4.19	1250
T5	Oct_11	Oct	2011	4.54	809
T5	Sep_11	Sept	2011	5.27	1530
T5	Aug_11	Aug	2011	12.9	9810
T5	Jun_11	June	2011	4.43	559
T5	Apr_11	April	2011	5.39	2250
T5	Feb_11	Feb	2011	4.31	1580
T5	Jan_11	Jan	2011	3.95	1460
T5	Nov_10	Nov	2010	4.65	599
T6	Jun_12	June	2012	2.56
T6	Feb_12	Feb	2012	1.98
T6	Jan_12	Jan	2012	1.1
T6	Nov_11	Nov	2011	1.03
T6	Oct_11	Oct	2011	1.78
T6	Sep_11	Sept	2011	2.1
T6	Aug_11	Aug	2011	2.66
T6	Jun_11	June	2011	1.74
T6	Apr_11	April	2011	1.42
T6	Mar_11	Mar	2011	1.64
T6	Feb_11	Feb	2011	1.11
T6	Jan_11	Jan	2011	4.06
T6	Nov_10	Nov	2010	1.94
