# Supplementary material for: A Multi-season Investigation of Microbial Extracellular Enzyme Activities in Two Temperate Coastal North Carolina Rivers: Evidence of Spatial but Not Seasonal Patterns
Source: Front Microbiol. 2017 Dec 22;8:2589. doi: 10.3389/fmicb.2017.02589 (PMC5743733; doi:10.3389/fmicb.2017.02589)
Supplement: Supplementary Table 5 — α-glucosidase, β-glucosidase, and leu-aminopeptidase activities (nmol L−1 h−1) for each station and date. [file Table5.CSV]

station	date	month	year	aglu	bglu	leu
N1	Jun_12	June	2012	2.534	8.887	140.978
N1	Jun_12	June	2012	2.226	8.295	113.44
N1	Jun_12	June	2012	2.092	7.943	122.754
N1	Feb_12	Feb	2012
N1	Feb_12	Feb	2012
N1	Feb_12	Feb	2012
N1	Jan_12	Jan	2012	0.25	2.625	34.586
N1	Jan_12	Jan	2012	0.658	2.669	31.632
N1	Jan_12	Jan	2012		3.245	28.564
N1	Nov_11	Nov	2011	2.073	11.152	321.078
N1	Nov_11	Nov	2011	2.216	8.815	325.98
N1	Nov_11	Nov	2011	1.249	10.236	271.446
N1	Oct_11	Oct	2011	7.837	12.2	167.229
N1	Oct_11	Oct	2011	15.066	25.639	195.016
N1	Oct_11	Oct	2011	9.85	20.439	179.241
N1	Sep_11	Sept	2011	3.225	8.571	209.376
N1	Sep_11	Sept	2011	3.407	9.86	217.978
N1	Jun_11	June	2011	1.37	6.359	130.173
N1	Jun_11	June	2011	0.804	7.003	128.166
N1	Jun_11	June	2011	1.482	7.624	129.756
N1	Apr_11	April	2011	2.685	14.765	101.435
N1	Apr_11	April	2011	4.663	12.835	103.563
N1	Apr_11	April	2011	1.816		119.049
N1	Mar_11	Mar	2011	3.909	22.754	318.067
N1	Mar_11	Mar	2011	3.958	22.827	357.281
N1	Mar_11	Mar	2011	3.801	23.023	326.17
N1	Feb_11	Feb	2011	1.224	4.075	51.305
N1	Feb_11	Feb	2011	1.791	4.29	48.534
N1	Feb_11	Feb	2011	1.215	5.269	58.861
N1	Jan_11	Jan	2011	1.194	4.163	43.419
N1	Jan_11	Jan	2011	0.344	5.211	40.928
N1	Jan_11	Jan	2011	0.142	4.291	39.703
N1	Dec_10	Dec	2010	0.776	3.511	29.273
N1	Dec_10	Dec	2010	1.103	3.904	29.235
N1	Dec_10	Dec	2010	1.225	4.62	30.875
N1	Nov_10	Nov	2010	4.294	13.523	84.005
N1	Nov_10	Nov	2010	3.594	12.656	101.377
N1	Nov_10	Nov	2010	4.206	21.262	68.615
N2	Jun_12	June	2012	2.974	7.249	102.227
N2	Jun_12	June	2012	2.561	8.277	112.607
N2	Jun_12	June	2012	2.361	8.323	104.284
N2	Jan_12	Jan	2012	0.516	3.114	26.995
N2	Jan_12	Jan	2012	0.799	2.915	41.66
N2	Jan_12	Jan	2012	0.689	3.348
N2	Oct_11	Oct	2011	9.492	15.756	123.744
N2	Oct_11	Oct	2011	9.438	15.4	129.68
N2	Oct_11	Oct	2011	9.081	15.738	129.144
N2	Sep_11	Sept	2011	5.402	5.739	154.196
N2	Sep_11	Sept	2011	4.514	5.315	139.198
N2	Jun_11	June	2011	4.747	4.664	117.072
N2	Jun_11	June	2011	4.595	4.106	116.368
N2	Jun_11	June	2011	4.838	4.299	117.976
N2	Apr_11	April	2011	17.743	40.362	271.627
N2	Apr_11	April	2011	16.933	33.001	275.083
N2	Apr_11	April	2011	16.81	41.255	270.555
N2	Mar_11	Mar	2011	4.317	13.387	282.82
N2	Mar_11	Mar	2011	4.755	16.055	282.913
N2	Mar_11	Mar	2011	4.399	14.382	284.377
N2	Feb_11	Feb	2011	3.204	5.908	84.862
N2	Feb_11	Feb	2011	0.67	5.433	92.143
N2	Feb_11	Feb	2011	2.714	5.647	82.956
N2	Jan_11	Jan	2011	1.242	5.305	53.275
N2	Jan_11	Jan	2011	0.03	3.363	50.403
N2	Jan_11	Jan	2011		3.786	54.52
N2	Dec_10	Dec	2010	3.766	9.881	62.395
N2	Dec_10	Dec	2010	3.711	11.194	61.397
N2	Dec_10	Dec	2010	3.778	9.812	61.074
N2	Nov_10	Nov	2010	6.864	22.07	261.47
N2	Nov_10	Nov	2010	7.458	22.653	298.474
N2	Nov_10	Nov	2010	7.91	22.586	325.475
N6	Jun_12	June	2012	2.258	6.113	39.857
N6	Jun_12	June	2012	1.647	5.46	33.27
N6	Jun_12	June	2012	1.25	7.215	39.611
N6	Feb_12	Feb	2012	1.389	6.922	62.562
N6	Feb_12	Feb	2012	1.412	7.135	63.689
N6	Feb_12	Feb	2012	1.898	7.706	66.3
N6	Nov_11	Nov	2011	2.401	6.461	71.554
N6	Nov_11	Nov	2011	1.738	6.4146	64.173
N6	Nov_11	Nov	2011	1.92	5.9815	44.865
N6	Oct_11	Oct	2011	2.09	5.7108	51.201
N6	Oct_11	Oct	2011	2.118	6.1661	49.893
N6	Oct_11	Oct	2011	2.154	6.1023	49.51
N6	Jun_11	June	2011	3.797	4.337	312.054
N6	Jun_11	June	2011	3.638	3.762	305.804
N6	Jun_11	June	2011	3.584	3.808	304.464
N6	Apr_11	April	2011	5.326	27.698	118.58
N6	Apr_11	April	2011	5.574	20.094	117.542
N6	Apr_11	April	2011	5.664	29.878	108.459
N6	Feb_11	Feb	2011	1.545	6.32	27.125
N6	Feb_11	Feb	2011	1.895	6.472	29.889
N6	Feb_11	Feb	2011	1.824	6.964	31.758
N6	Nov_10	Nov	2010	5.941	8.757	78.805
N6	Nov_10	Nov	2010	5.641	8.954	78.464
N6	Nov_10	Nov	2010	5.672	8.876	76.346
N7	Jun_12	June	2012	2.991	6.725	57.87
N7	Jun_12	June	2012	3.078	6.273	72.917
N7	Jun_12	June	2012	3.255	6.526	60.374
N7	Feb_12	Feb	2012	1.599	4.974	46.537
N7	Feb_12	Feb	2012	1.572	4.587	46.096
N7	Feb_12	Feb	2012	1.324	5.176	47.828
N7	Jan_12	Jan	2012	1.046	2.298	62.55
N7	Jan_12	Jan	2012	1.476	2.408	64.486
N7	Jan_12	Jan	2012	1.694	2.553	63.329
N7	Nov_11	Nov	2011	2.806	5.797	212.801
N7	Nov_11	Nov	2011	2.561	5.884	182.557
N7	Nov_11	Nov	2011	1.448	4.661	163.396
N7	Oct_11	Oct	2011	2.212	10.319	311.778
N7	Oct_11	Oct	2011	2.718	9.263	317.212
N7	Oct_11	Oct	2011	2.927	9.791	301.524
N7	Sep_11	Sept	2011	24.273	24.447	346.296
N7	Sep_11	Sept	2011	29.355	21.788	366.859
N7	Sep_11	Sept	2011	10.434
N7	Jun_11	June	2011	3.412	8.66	374.155
N7	Jun_11	June	2011	3.296	8.677	404.983
N7	Jun_11	June	2011	3.451	8.85	394.848
N7	Apr_11	April	2011
N7	Apr_11	April	2011
N7	Apr_11	April	2011
N7	Mar_11	Mar	2011	4.588	19.39	130.217
N7	Mar_11	Mar	2011	5.555	17.57	132.119
N7	Mar_11	Mar	2011	5.402	18.097	128.166
N7	Feb_11	Feb	2011	3.184	6.742	68.417
N7	Feb_11	Feb	2011	3.239	6.415	62.965
N7	Feb_11	Feb	2011	3.306	6.643	62.917
N7	Jan_11	Jan	2011	3.309	3.35	382.935
N7	Jan_11	Jan	2011	3.608	3.586	361.243
N7	Jan_11	Jan	2011	3.755	5.773	395.051
N7	Nov_10	Nov	2010	16.561	19.409	627.86
N7	Nov_10	Nov	2010	16.035	20.194	638.875
N7	Nov_10	Nov	2010	16.317	21.298	641.095
T1	Jun_12	June	2012	2.376	6.769	69.655
T1	Jun_12	June	2012	3.063	6.887	40.045
T1	Jun_12	June	2012	2.88	5.441	56.157
T1	Feb_12	Feb	2012	5.924	18.829	210.47
T1	Feb_12	Feb	2012	6.118	17.952	202.19
T1	Feb_12	Feb	2012	6.018	18.905	200.338
T1	Jan_12	Jan	2012	3.741	10.259	46.993
T1	Jan_12	Jan	2012	3.293	11.428	42.104
T1	Jan_12	Jan	2012	3.988	9.208	62.874
T1	Nov_11	Nov	2011	21.869	90.121	279.322
T1	Nov_11	Nov	2011	22.93	75.368	272.11
T1	Nov_11	Nov	2011	23.966	74.609	266.484
T1	Sep_11	Sept	2011	7.623	30.534	22.629
T1	Sep_11	Sept	2011	7.641	29.469	23.142
T1	Jun_11	June	2011	7.546	20.731	304.825
T1	Jun_11	June	2011	8.148	17.222	300.245
T1	Jun_11	June	2011	8.106	16.679	307.658
T1	Apr_11	April	2011	14.646	35.094	223.881
T1	Apr_11	April	2011	13.461	31.834	221.761
T1	Apr_11	April	2011	15.393	32.602	234.004
T1	Mar_11	Mar	2011	24.058	55.732	432.948
T1	Mar_11	Mar	2011	23.782	57.353	449.795
T1	Mar_11	Mar	2011	23.478	53.915	448.284
T1	Feb_11	Feb	2011	4.063	10.971	64.423
T1	Feb_11	Feb	2011	4.633	10.825	59.597
T1	Feb_11	Feb	2011	3.803	10.674	47.175
T1	Jan_11	Jan	2011	3.237	9.445	101.08
T1	Jan_11	Jan	2011	0.939	10.398	50.926
T1	Jan_11	Jan	2011		9.491	109.568
T1	Nov_10	Nov	2010	44.636	69.925	231.152
T1	Nov_10	Nov	2010	44.017	56.782	203.14
T1	Nov_10	Nov	2010	43.401	57.393	226.856
T2	Jun_12	June	2012	3.264	11.287	80.608
T2	Jun_12	June	2012	2.07	6.838	69.09
T2	Jun_12	June	2012	2.177	6.43	64.655
T2	Feb_12	Feb	2012	4.709	22.704	221.438
T2	Feb_12	Feb	2012	4.546	18.516	229.843
T2	Feb_12	Feb	2012	4.192	21.404	225.494
T2	Jan_12	Jan	2012	2.395	8.438	71.79
T2	Jan_12	Jan	2012	2.15	8.34	44.23
T2	Jan_12	Jan	2012	2.091	8.617	55.13
T2	Nov_11	Nov	2011	28.657	36.225	254.982
T2	Nov_11	Nov	2011	26.635	36.822	184.635
T2	Nov_11	Nov	2011	21.758	35.228	206.993
T2	Oct_11	Oct	2011	10.62	27.237	197.853
T2	Oct_11	Oct	2011	10.702	26.828	179.366
T2	Oct_11	Oct	2011	8.082	24.176	137.804
T2	Sep_11	Sept	2011	6.544	303.712	25.628
T2	Sep_11	Sept	2011	6.342	296.22	19.149
T2	Jun_11	June	2011	3.463	4.982	92.784
T2	Jun_11	June	2011	3.629	4.825	91.178
T2	Jun_11	June	2011	3.479	4.858	93.973
T2	Apr_11	April	2011	18.915	66.849	307.388
T2	Apr_11	April	2011	19.736	57.661	298.186
T2	Apr_11	April	2011	17.923	71.652	298.453
T2	Feb_11	Feb	2011	3.837	9.321	122.66
T2	Feb_11	Feb	2011	3.703	8.872	66.19
T2	Feb_11	Feb	2011	3.749	9.324	68.139
T2	Jan_11	Jan	2011	3.515	12.192	185.918
T2	Jan_11	Jan	2011	3.794	11.314	78.323
T2	Jan_11	Jan	2011	1.906	12.33	109.968
T2	Dec_10	Dec	2010	2.838	12.591	93.779
T2	Dec_10	Dec	2010	3.97	12.584	96.365
T2	Dec_10	Dec	2010	4.034	12.309	75.044
T2	Nov_10	Nov	2010	24.004	19.601	250.631
T2	Nov_10	Nov	2010	28.549	26.78	171.837
T2	Nov_10	Nov	2010	27.353	28.045	172.264
T5	Jun_12	June	2012	3.264	11.287	84.194
T5	Jun_12	June	2012	2.07	6.838	44.683
T5	Jun_12	June	2012	2.177	6.43	40.863
T5	Feb_12	Feb	2012	3.497	11.545	168.621
T5	Feb_12	Feb	2012	3.434	11.066	167.298
T5	Feb_12	Feb	2012	2.617	11.626	165.625
T5	Jan_12	Jan	2012	1.693	5.598	41.845
T5	Jan_12	Jan	2012	2.848	4.949	35.74
T5	Jan_12	Jan	2012		5.528	42.717
T5	Nov_11	Nov	2011	3.136	12.28	119.256
T5	Nov_11	Nov	2011	6.784	13.88	94.243
T5	Nov_11	Nov	2011	2.118	12.471	86.662
T5	Oct_11	Oct	2011	3.921	14.114	331.395
T5	Oct_11	Oct	2011	3.4	15.791	341.57
T5	Oct_11	Oct	2011	2.309	17.949	334.541
T5	Sep_11	Sept	2011	5.12	23.55	213.437
T5	Sep_11	Sept	2011	5.148	21.557	237.326
T5	Sep_11	Sept	2011	5.704	24.968	226.298
T5	Aug_11	Aug	2011	20.594	95.83	159.624
T5	Aug_11	Aug	2011	21.654	84.494	69.351
T5	Aug_11	Aug	2011	21.661	80.068	149.291
T5	Jun_11	June	2011	2.586	5.03	270.701
T5	Jun_11	June	2011	2.54	5.427	268.312
T5	Jun_11	June	2011	2.535	5.451	277.07
T5	Apr_11	April	2011	9.744	27.461	175.985
T5	Apr_11	April	2011	8.7	30.228	178.58
T5	Apr_11	April	2011	9.354	33.13	173.922
T5	Feb_11	Feb	2011	3.613	10.773	75.751
T5	Feb_11	Feb	2011	3.86	11.687	72.143
T5	Feb_11	Feb	2011	3.172	11.495	86.95
T5	Jan_11	Jan	2011	4.067	11.039	62.536
T5	Jan_11	Jan	2011	4.395	10.763	77.306
T5	Jan_11	Jan	2011	3.946	11.119	71.751
T5	Nov_10	Nov	2010	20.82	17.191	190.522
T5	Nov_10	Nov	2010	10.523	17.798	175.468
T5	Nov_10	Nov	2010	19.76	16.986	183.52
T6	Jun_12	June	2012	2.502	12.523	64.418
T6	Jun_12	June	2012	2.395	12.924	54.414
T6	Jun_12	June	2012	3.118	13.049	98.628
T6	Feb_12	Feb	2012	5.027	12.249	176.752
T6	Feb_12	Feb	2012	4.498	12.67	190.689
T6	Feb_12	Feb	2012	4.063	14.184	203.968
T6	Jan_12	Jan	2012	2.4	5.58	38.129
T6	Jan_12	Jan	2012	2.949	5.079	30.63
T6	Jan_12	Jan	2012	2.852	5.784	39.608
T6	Nov_11	Nov	2011	6.353	16.797	159.957
T6	Nov_11	Nov	2011	5.558	14.622	168.723
T6	Nov_11	Nov	2011	3.712	17.188	160.361
T6	Oct_11	Oct	2011	5.836	21.738	374.667
T6	Oct_11	Oct	2011	6.912	23.611	394.428
T6	Oct_11	Oct	2011	7.156	21.98	424.801
T6	Sep_11	Sept	2011	7.234	29.707	274.82
T6	Sep_11	Sept	2011	6.365	30.494	257.063
T6	Sep_11	Sept	2011	8.004	30.913	265.45
T6	Aug_11	Aug	2011	17.423	86.868	398.03
T6	Aug_11	Aug	2011	18.193	91.967	415.53
T6	Aug_11	Aug	2011	20.15	83.445	338.605
T6	Jun_11	June	2011	9.177	20.507	955.09
T6	Jun_11	June	2011	8.697	22.431	942.365
T6	Jun_11	June	2011	9.132	20.391	947.605
T6	Apr_11	April	2011	202.524	194.794	531.608
T6	Apr_11	April	2011	203.842	208.788	539.388
T6	Apr_11	April	2011	204.174	182.852	526.906
T6	Mar_11	Mar	2011	6.58	29.181	200.474
T6	Mar_11	Mar	2011	7.978	29.171	183.831
T6	Mar_11	Mar	2011	7.347	30.226	196.298
T6	Feb_11	Mar	2011	3.308	9.404	96.322
T6	Feb_11	Feb	2011	3.57	10.498	82.459
T6	Feb_11	Feb	2011	3.816	10.529	81.552
T6	Jan_11	Jan	2011	5.858	12.545	237.249
T6	Jan_11	Jan	2011	7.73	13.283	235.122
T6	Jan_11	Jan	2011	6.212	12.469	230.294
T6	Nov_10	Nov	2010	14.561	26.169	849.619
T6	Nov_10	Nov	2010	13.145	26.031	696.386
T6	Nov_10	Nov	2010	13.738	28.475	742.667
