# Supplementary material for: A Multi-season Investigation of Microbial Extracellular Enzyme Activities in Two Temperate Coastal North Carolina Rivers: Evidence of Spatial but Not Seasonal Patterns
Source: Front Microbiol. 2017 Dec 22;8:2589. doi: 10.3389/fmicb.2017.02589 (PMC5743733; doi:10.3389/fmicb.2017.02589)
Supplement: Supplementary Table 6 — Data shown in Figure 10; P-values as calculated using the corrplot package in R. Values where P < 0.05 are shown in bold font. [file Table6.XLSX]

## Sheet: Sheet1
	gage	disch	temp	cond	DO	pH	DOC	cells	phos	incorp	leu	aglu	bglu	FLA
gage	0	0.894907	0.773256	0.000580675	0.288858	0.391664	0.968329	0.00428199	0.575733	0.142268	0.0448036	0.000421232	0.0129786	0.51695
disch	0.894907	0	0.0160504	0.000630791	0.450058	0.122692	0.0360248	0.220311	0.786042	0.0951379	0.489612	0.263138	0.164131	0.369217
temp	0.773256	0.0160504	0	0.0323195	7.56134e-12	0.965436	0.853492	0.936039	0.114342	0.049096	0.448696	0.922459	0.868256	2.61507e-06
cond	0.000580675	0.000630791	0.0323195	0	0.710936	0.00152162	0.324687	0.310379	0.0973125	0.042217	0.921554	0.00624296	0.00171106	0.978646
DO	0.288858	0.450058	7.56134e-12	0.710936	0	0.367246	0.767751	0.731646	0.0202965	8.00267e-05	0.206675	0.0396452	0.0491415	2.83424e-08
pH	0.391664	0.122692	0.965436	0.00152162	0.367246	0	0.0607798	0.000861501	0.0147648	0.0940921	0.80322	0.0546108	0.0741199	0.896473
DOC	0.968329	0.0360248	0.853492	0.324687	0.767751	0.0607798	0	7.16873e-06	0.52695	0.0231393	0.00454766	0.0138265	0.0177061	0.799242
cells	0.00428199	0.220311	0.936039	0.310379	0.731646	0.000861501	7.16873e-06	0	0.246185	0.0595541	0.0115245	0.0153914	0.109106	0.311051
phos	0.575733	0.786042	0.114342	0.0973125	0.0202965	0.0147648	0.52695	0.246185	0	0.00994663	0.000723266	0.00140217	0.000157684	0.0472549
incorp	0.142268	0.0951379	0.049096	0.042217	8.00267e-05	0.0940921	0.0231393	0.0595541	0.00994663	0	0.0872412	0.01034	0.00274121	0.0420134
leu	0.0448036	0.489612	0.448696	0.921554	0.206675	0.80322	0.00454766	0.0115245	0.000723266	0.0872412	0	1.89107e-05	5.52001e-05	0.645162
aglu	0.000421232	0.263138	0.922459	0.00624296	0.0396452	0.0546108	0.0138265	0.0153914	0.00140217	0.01034	1.89107e-05	0	1.4691e-18	0.1205
bglu	0.0129786	0.164131	0.868256	0.00171106	0.0491415	0.0741199	0.0177061	0.109106	0.000157684	0.00274121	5.52001e-05	1.4691e-18	0	0.0524543
FLA	0.51695	0.369217	2.61507e-06	0.978646	2.83424e-08	0.896473	0.799242	0.311051	0.0472549	0.0420134	0.645162	0.1205	0.0524543	0
	Suppl. Table 6: Data shown in Fig. 10; P values as calculated using the corrplot package in R. Values where P < 0.05 are shown in bold font.
