# Supplementary material for: A Multi-season Investigation of Microbial Extracellular Enzyme Activities in Two Temperate Coastal North Carolina Rivers: Evidence of Spatial but Not Seasonal Patterns
Source: Front Microbiol. 2017 Dec 22;8:2589. doi: 10.3389/fmicb.2017.02589 (PMC5743733; doi:10.3389/fmicb.2017.02589)
Supplement: Supplementary Table 7 — Data shown in Figure 11. P-values as calculated using the corrplot package in R. Values where P < 0.05 are shown in bold font. [file Table7.XLSX]

## Sheet: Sheet1
	ARA	CHO	FU	LAM	PUL	XYL	FLA_sum
ARA	0	4.20299e-08	0.0746704	9.78406e-06	3.67538e-06	2.22367e-11	1.32107e-14
CHO	4.20299e-08	0	0.000701218	1.24154e-05	0.000245294	1.96765e-14	2.82666e-24
FU	0.0746704	0.000701218	0	0.151846	0.94482	0.0236772	0.000460542
LAM	9.78406e-06	1.24154e-05	0.151846	0	8.53854e-06	0.000119208	2.24487e-12
PUL	3.67538e-06	0.000245294	0.94482	8.53854e-06	0	0.0374703	7.52931e-06
XYL	2.22367e-11	1.96765e-14	0.0236772	0.000119208	0.0374703	0	2.40924e-28
FLA_sum	1.32107e-14	2.82666e-24	0.000460542	2.24487e-12	7.52931e-06	2.40924e-28	0
	Suppl. Table 7: Data shown in Fig. 11. P values as calculated using the corrplot package in R. Values where P < 0.05 are shown in bold font.
